# Supplementary material for: In Vitro Study of Antiviral Properties of Compounds Based on 1,4-Dioxane Derivative of Closo-Decaborate Anion with Amino Acid Ester Residues Against Influenza Virus A/IIV-Orenburg/83/2012(H1N1)pdm09
Source: Molecules. 2024 Dec 13;29(24):5886. doi: 10.3390/molecules29245886 (PMC11678584; doi:10.3390/molecules29245886)
Supplement: Supplementary file 1 [file molecules-29-05886-s001.zip]

Archive with 1 entries (1 files):
- molecules-3334525-supplementary.pdf
